# Supplementary material for: Aloe djiboutiensis: Antioxidant Activity, Molecular Networking-Based Approach and In Vivo Toxicity of This Endemic Species in Djibouti
Source: Molecules. 2021 May 20;26(10):3046. doi: 10.3390/molecules26103046 (PMC8161010; doi:10.3390/molecules26103046)
Supplement: Supplementary file 1 [file molecules-26-03046-s001.zip]

Archive with 1 entries (1 files):
- molecules-1208611-supplementary.pdf
